# Supplementary material for: Identification of a Novel Geminivirus in Fraxinus rhynchophylla in Korea
Source: Viruses. 2021 Nov 28;13(12):2385. doi: 10.3390/v13122385 (PMC8705360; doi:10.3390/v13122385)
Supplement: Supplementary file 1 [file viruses-13-02385-s001.zip]

Archive with 1 entries (1 files):
- viruses-1426485-supplementary.pdf
